# Supplementary material for: Comparison of Drought and Heat Resistance Strategies among Six Populations of Solanum chilense and Two Cultivars of Solanum lycopersicum
Source: Plants (Basel). 2021 Aug 20;10(8):1720. doi: 10.3390/plants10081720 (PMC8398976; doi:10.3390/plants10081720)
Supplement: Supplementary file 1 [file plants-10-01720-s001.zip]

Archive with 1 entries (1 files):
- plants-1326096-SI.pdf
